# Supplementary material for: Potential Role of EPSPS Mutations in the Resistance of Eleusine indica to Glyphosate
Source: Int J Mol Sci. 2023 May 4;24(9):8250. doi: 10.3390/ijms24098250 (PMC10179075; doi:10.3390/ijms24098250)
Supplement: Supplementary file 1 [file ijms-24-08250-s001.zip]

Archive with 14 entries (12 files):
- ijms-2367490-supplementary/
- ijms-2367490-supplementary/Supplementary Figure S1.pdf
- ijms-2367490-supplementary/Supplementary Figure S2.pdf
- ijms-2367490-supplementary/Supplementary Table S1.pdf
- ijms-2367490-supplementary/Supplementary Table S2.pdf
- ijms-2367490-supplementary/Supplementary Table S3.pdf
- ijms-2367490-supplementary/Supplementary Table S4.pdf
- Supplementary files/
- Supplementary files/Supplementary Figure S1.docx
- Supplementary files/Supplementary Figure S2.docx
- Supplementary files/Supplementary Table S1.docx
- Supplementary files/Supplementary Table S2.docx
- Supplementary files/Supplementary Table S3.docx
- Supplementary files/Supplementary Table S4.docx
